# Supplementary material for: Effect of Dietary Restriction on Gut Microbiota and Brain–Gut Short Neuropeptide F in Mud Crab, Scylla paramamosain
Source: Animals (Basel). 2024 Aug 20;14(16):2415. doi: 10.3390/ani14162415 (PMC11350653; doi:10.3390/ani14162415)
Supplement: Supplementary file 1 [file animals-14-02415-s001.zip]

Archive with 2 entries (2 files):
- Supplementary information.pdf
- Table S1.csv
