# Supplementary material for: Effect of Dietary Restriction on Gut Microbiota and Brain–Gut Short Neuropeptide F in Mud Crab, Scylla paramamosain
Source: Animals (Basel). 2024 Aug 20;14(16):2415. doi: 10.3390/ani14162415 (PMC11350653; doi:10.3390/ani14162415)
Supplement: Supplementary file 1 [file animals-14-02415-s001.zip › Table S1.csv]

Table S1. Summary of sequencing
Sample\Info	Seq_num	Base_num	Mean_length	Min_length	Max_length
HF1	37024	15288108	412.924265	206	454
HF2	33529	14275742	425.772973	317	454
HF3	39290	16274843	414.223543	265	454
S1	41143	17061445	414.686459	250	464
S2	35114	14555864	414.53164	244	454
S3	41893	17361412	414.422744	270	462
EF1	59433	24504299	412.30123	206	454
EF2	40146	16537536	411.934838	317	483
EF3	43011	17761417	412.950571	297	483
Note: S, starvation group; HF, 1/2 food group; EF, enough-food group.
